# Supplementary material for: Inflammatory Markers as Predictors of Shunt Dependency and Functional Outcome in Patients with Aneurysmal Subarachnoid Hemorrhage
Source: Biomedicines. 2023 Mar 23;11(4):997. doi: 10.3390/biomedicines11040997 (PMC10135965; doi:10.3390/biomedicines11040997)
Supplement: Supplementary file 1 [file biomedicines-11-00997-s001.zip]

Archive with 2 entries (2 files):
- Rostgaard et al, SAH_SUPPL file1.pdf
- Rostgaard et al, SAH_SUPPL file2.pdf
